# Supplementary material for: O serotype-independent susceptibility of Pseudomonas aeruginosa to lectin-like pyocins
Source: Microbiologyopen. 2014 Sep 16;3(6):875–84. doi: 10.1002/mbo3.210 (PMC4263511; doi:10.1002/mbo3.210)
Supplement: Table S1 — List of Pseudomonas strains used in this study and patterns of susceptibility to the different L-type pyocins tested. ABR: antibiotic resistance is expressed as the number of antibiotic classes to which resistance was detected (Pirnay et al. 2009. PLoS One 4, e7740). NT, not tested. [file mbo30003-0875-sd2.xlsx]

## Sheet: Sheet1
Table S1
Species	Isolate	PyoL1	PyoL2	PyoL3	ABR	Origin	Location	Country	Source
Pseudomonas aeruginosa	A19	-	+	+	0	Wound	Paris	France	JP. Pirnay
	Aa245	+	-	-	5	Burn wound	Aachen	Germany	JP. Pirnay
	Aa246	-	-	-	1	Burn wound	Aachen	Germany	JP. Pirnay
	Aa249	+	-	T	5	Burn wound	Aachen	Germany	JP. Pirnay
	ATCC 27853	-	+	+	0	Blood	Boston	USA	ATCC
	Be128	-	-	-	1	Sputum	Beverwijk	The Netherlands	JP. Pirnay
	Be136	-	-	+	1	Sputum	Beverwijk	The Netherlands	JP. Pirnay
	Bo546	-	-	-	1	Burn wound	Boston	USA	JP. Pirnay
	Bo548	-	-	-	2	Burn wound	Boston	USA	JP. Pirnay
	Bo559	-	-	-	1	Burn wound	Boston	USA	JP. Pirnay
	Bo562	-	-	-	1	Blood	Boston	USA	JP. Pirnay
	Br229	-	-	-	4	Hospital environment	Brussels	Belgium	JP. Pirnay
	Br257	-	-	+	0	Plant rhizosphere	Brussels	Belgium	JP. Pirnay
	Br262	-	-	-	1	Tap water room Burn Wound Centre	Brussels	Brussels	JP. Pirnay
	Br642	-	-	+	1	Hospital environment	Brussels	Belgium	JP. Pirnay
	Br667	-	-	-	4	Burn wound	Brussels	Belgium	JP. Pirnay
	Br670	-	+	T	3	Sputum	Brussels	Belgium	JP. Pirnay
	Br678	+	-	-	5	Burn wound	Brussels	Belgium	JP. Pirnay
	Br680	-	-	-	0	Burn wound	Brussels	Belgium	JP. Pirnay
	Br735	-	-	-	1	Burn wound	Brussels	Belgium	JP. Pirnay
	Br776	+	-	-	4	Throat	Brussels	Belgium	JP. Pirnay
	Br817	-	-	-	1	Wound	Brussels	Belgium	JP. Pirnay
	Br906	-	-	+	1	Nose	Brussels	Belgium	JP. Pirnay
	Br908	-	+	-	1	Throat	Brussels	Belgium	JP. Pirnay
	Br993	-	-	-	5	Sputum	Brussels	Belgium	JP. Pirnay
	Bu002	+	-	T	4	Wound	Budapest	Hungary	JP. Pirnay
	Bu004	-	-	-	1	Throat	Budapest	Hungary	JP. Pirnay
	Bu007	+	+	-	1	Burn wound	Budapest	Hungary	JP. Pirnay
	CFPA1	-	-	-	NT	CF patient	Brussels	Belgium	P. Cornelis
	CFPA3	-	+	-	NT	CF patient	Brussels	Belgium	P. Cornelis
	CFPA4	-	-	-	NT	CF patient	Brussels	Belgium	P. Cornelis
	CFPA6	-	-	-	NT	CF patient	Brussels	Belgium	P. Cornelis
	CFPA12	-	-	+	NT	CF patient	Brussels	Belgium	P. Cornelis
	CFPA13	-	+	+	NT	CF patient	Brussels	Belgium	P. Cornelis
	CFPA17	-	-	T	NT	CF patient	Brussels	Belgium	P. Cornelis
	CFPA19	-	+	T	NT	CF patient	Brussels	Belgium	P. Cornelis
	CFPA20	T	+	+	NT	CF patient	Brussels	Belgium	P. Cornelis
	CFPA22	+	+	+	NT	CF patient	Brussels	Belgium	P. Cornelis
	CFPA28	-	+	+	NT	CF patient	Brussels	Belgium	P. Cornelis
	CFPA33	-	-	-	NT	CF patient	Brussels	Belgium	P. Cornelis
	CFPA36	-	-	+	NT	CF patient	Brussels	Belgium	P. Cornelis
	CFPA37	-	+	T	NT	CF patient	Brussels	Belgium	P. Cornelis
	CFPA39	-	-	+	NT	CF patient	Brussels	Belgium	P. Cornelis
	CFPA41	-	-	+	NT	CF patient	Brussels	Belgium	P. Cornelis
	CFPA53	-	-	-	NT	CF patient	Brussels	Belgium	P. Cornelis
	CFPA54	-	-	+	NT	CF patient	Brussels	Belgium	P. Cornelis
	CFPA55	-	-	+	NT	CF patient	Brussels	Belgium	P. Cornelis
	CFPA56	-	-	T	NT	CF patient	Brussels	Belgium	P. Cornelis
	CFPA57	-	-	T	NT	CF patient	Brussels	Belgium	P. Cornelis
	CFPA58	-	-	+	NT	CF patient	Brussels	Belgium	P. Cornelis
	CFPA59	-	-	+	NT	CF patient	Brussels	Belgium	P. Cornelis
	CFPA62	-	-	-	NT	CF patient	Brussels	Belgium	P. Cornelis
	CFPA71	-	-	+	NT	CF patient	Brussels	Belgium	P. Cornelis
	CFPA74	-	-	T	NT	CF patient	Brussels	Belgium	P. Cornelis
	CFPA79	-	-	-	NT	CF patient	Brussels	Belgium	P. Cornelis
	CFPA86	-	+	-	NT	CF patient	Brussels	Belgium	P. Cornelis
	CFPA87	-	-	+	NT	CF patient	Brussels	Belgium	P. Cornelis
	CFPA90	-	-	-	NT	CF patient	Brussels	Belgium	P. Cornelis
	CFPA93	-	-	-	NT	CF patient	Brussels	Belgium	P. Cornelis
	CFPA94	-	-	-	NT	CF patient	Brussels	Belgium	P. Cornelis
	CFPA101	-	+	+	NT	CF patient	Brussels	Belgium	P. Cornelis
	CFPA102	-	+	+	NT	CF patient	Brussels	Belgium	P. Cornelis
	CFPA103	-	+	T	NT	CF patient	Brussels	Belgium	P. Cornelis
	CFPA105	-	+	+	NT	CF patient	Brussels	Belgium	P. Cornelis
	CFPA107	-	-	-	NT	CF patient	Brussels	Belgium	P. Cornelis
	CFPA108	-	-	-	NT	CF patient	Brussels	Belgium	P. Cornelis
	CFPA113	-	-	-	NT	CF patient	Brussels	Belgium	P. Cornelis
	CFPA115	-	+	+	NT	CF patient	Brussels	Belgium	P. Cornelis
	CFPA116	-	+	+	NT	CF patient	Brussels	Belgium	P. Cornelis
	CFPA117	-	+	T	NT	CF patient	Brussels	Belgium	P. Cornelis
	CFPA118	-	+	-	NT	CF patient	Brussels	Belgium	P. Cornelis
	CFPA119	-	-	-	NT	CF patient	Brussels	Belgium	P. Cornelis
	CFPA120	-	+	+	NT	CF patient	Brussels	Belgium	P. Cornelis
	CFPA122	-	+	-	NT	CF patient	Brussels	Belgium	P. Cornelis
	CFPA124	-	+	+	NT	CF patient	Brussels	Belgium	P. Cornelis
	CPHL 2000	-	-	-	0	Wound	London	UK	JP. Pirnay
	CPHL 6750	-	+	-	2	Urine	Elstree	UK	JP. Pirnay
	CPHL 12447	-	-	-	1	Unknown	Chengdu	China	JP. Pirnay
	IDEXXCanine4	-	-	+	1	Dog	-	UK	JP. Pirnay
	IDEXXCanine12	-	+	T	1	Dog	-	UK	JP. Pirnay
	Is573	+	-	-	5	Burn wound	Istanbul	Turkey	JP. Pirnay
	Is579	-	-	-	3	Burn wound	Istanbul	Turkey	JP. Pirnay
	Is580	-	-	-	4	Burn wound	Istanbul	Turkey	JP. Pirnay
	Is582	+	-	-	5	Burn wound	Istanbul	Turkey	JP. Pirnay
	Jp97	-	-	T	1	Sea water (open ocean)	Pacific Ocean	Japan	JP. Pirnay
	Jp100	-	-	T	1	Sea water (open ocean)	Pacific Ocean	Japan	JP. Pirnay
	Li004	+	-	-	2	CF patient	Lisbon	Portugal	JP. Pirnay
	Li009	-	-	T	0	CF patient	Lisbon	Portugal	JP. Pirnay
	LMG 1242	+	-	+	NT	Insect	-	-	BCCM/LMG
	LMG 1272	+	-	-	NT	Mushroom	-	UK	BCCM/LMG
	LMG 2107	+	T	T	1	Shallow well water	Canas	Puerto Rico	BCCM/LMG
	LMG 14084	-	+	-	1	Water	Bucarest	Romania	BCCM/LMG
	LMG 14085	-	-	-	0	Unknown	-	Hungary	BCCM/LMG
	Lo049	-	-	-	4	Burn	London	UK	JP. Pirnay
	Lo053	-	-	-	5	Burn	London	UK	JP. Pirnay
	Lo062	-	-	-	2	Wound	London	UK	JP. Pirnay
	Mi159	+	-	-	2	Pressure sore	Ann Arbor	USA	JP. Pirnay
	Mi162	-	-	-	4	Burn wound	Ann Arbor	USA	JP. Pirnay
	PA08	-	-	T	NT	CVS	Brussels	Belgium	F. Van Bambeke
	PA10	-	-	-	NT	Broncho-pulmonary isolate	Brussels	Belgium	F. Van Bambeke
	PA11	-	-	-	NT	Broncho-pulmonary isolate	Brussels	Belgium	F. Van Bambeke
	PA53	-	-	T	NT	Bronchus aspiration	Brussels	Belgium	F. Van Bambeke
	PA62	+	-	T	NT	Broncho-pulmonary isolate	Yvoir	Belgium	F. Van Bambeke
	PA63	+	-	T	NT	Broncho-pulmonary isolate	Yvoir	Belgium	F. Van Bambeke
	PA103	-	+	T	NT	Broncho-pulmonary isolate	Brussels	Belgium	F. Van Bambeke
	PA104	-	+	T	NT	Broncho-pulmonary isolate	Brussels	Belgium	F. Van Bambeke
	PA129	-	-	+	NT	Blood	Brussels	Belgium	F. Van Bambeke
	PA134	+	-	-	NT	Broncho-pulmonary isolate	Brussels	Belgium	F. Van Bambeke
	PA135	+	-	-	NT	Broncho-pulmonary isolate	Brussels	Belgium	F. Van Bambeke
	PA203	-	-	-	NT	Broncho-pulmonary isolate	Brussels	Belgium	F. Van Bambeke
	PA204	-	-	-	NT	Broncho-pulmonary isolate	Brussels	Belgium	F. Van Bambeke
	PA229	+	-	-	NT	Broncho-pulmonary isolate	Brussels	Belgium	F. Van Bambeke
	PA230	+	-	-	NT	Broncho-pulmonary isolate	Brussels	Belgium	F. Van Bambeke
	PA271	-	-	T	NT	Broncho-pulmonary isolate	Brussels	Belgium	F. Van Bambeke
	PA272	-	-	T	NT	Broncho-pulmonary isolate	Brussels	Belgium	F. Van Bambeke
	PA289	-	-	T	NT	Broncho-pulmonary isolate	Brussels	Belgium	F. Van Bambeke
	PA291	-	-	T	NT	Broncho-pulmonary isolate	Brussels	Belgium	F. Van Bambeke
	PA314	-	+	T	NT	Broncho-pulmonary isolate	Brussels	Belgium	F. Van Bambeke
	PA315	-	+	T	NT	Broncho-pulmonary isolate	Brussels	Belgium	F. Van Bambeke
	PA346	-	-	T	NT	Broncho-pulmonary isolate	Brussels	Belgium	F. Van Bambeke
	PA383	+	-	-	NT	Broncho-alveolar lavage	Brussels	Belgium	F. Van Bambeke
	PA384	+	-	-	NT	Broncho-alveolar lavage	Brussels	Belgium	F. Van Bambeke
	PA424	+	-	-	NT	Endotracheal aspiration	Brussels	Belgium	F. Van Bambeke
	PA1250	-	+	+	NT	CF patient	-	-	F. Van Bambeke
	PA1255	-	-	-	NT	CF patient	-	-	F. Van Bambeke
	PA1256	-	-	-	NT	CF patient	-	-	F. Van Bambeke
	PA1270	-	-	-	NT	CF patient	-	-	F. Van Bambeke
	PA1271	-	-	-	NT	CF patient	-	-	F. Van Bambeke
	PAO1 (ref strain)	+	-	-	1	Wound	Melbourne	Australia	P. Cornelis
	PA7 (ref strain)	-	-	-	4	Wound	Buenos Aires	Argentina	P. Cornelis
	Pr317	T	-	-	5	Burn wound	Prague	Czech Republic	JP. Pirnay
	Pr334	T	-	-	5	Hospital environment	Prague	Czech Republic	JP. Pirnay
	Pr335	-	-	+	1	Hospital environment	Prague	Czech Republic	JP. Pirnay
	Ro124	-	-	-	2	Burn wound	Rotterdam	The Netherlands	JP. Pirnay
	So092	+	-	T	3	Burn wound	Sofia	Bulgaria	JP. Pirnay
	So098	-	-	T	4	Wound	Sofia	Bulgaria	JP. Pirnay
	So123	-	-	-	2	Hospital environment	Sofia	Bulgaria	JP. Pirnay
	TA08	-	+	+	1	Sputum	Hobart	Australia	JP. Pirnay
	TuD47	-	+	T	0	Ascite	Tunis	Tunisia	JP. Pirnay
	UCBPP-PA14	-	-	-	1	Wound	Boston	USA	P. Cornelis
	Us448	-	-	+	1	Urine	San Antonio	USA	JP. Pirnay
	Us451	+	-	-	1	Burn wound	San Antonio	USA	JP. Pirnay
	W11 Aug25	-	-	-	1	River water	Woluwe river	Belgium	P. Cornelis
	W15 Apr4	-	-	+	1	River water	Woluwe river	Belgium	P. Cornelis
	W15 Aug16	-	+	+	NT	River water	Woluwe river	Belgium	P. Cornelis
	W15 Dec14	+	-	T	4	River water	Woluwe river	Belgium	P. Cornelis
	W15 Dec3	-	-	-	1	River water	Woluwe river	Belgium	P. Cornelis
	W15 Dec4	-	-	-	1	River water	Woluwe river	Belgium	P. Cornelis
	W15 Oct31	-	-	T	1	River water	Woluwe river	Belgium	P. Cornelis
	W5 Aug28	-	+	+	1	River water	Woluwe river	Belgium	P. Cornelis
Pseudomonas agarici	LMG 2112	-	-	-	NT	Mushroom with drippy gills	-	New Zealand	BCCM/LMG
Pseudomonas chicorii	LMG 2162	-	-	-	NT	Isolate from Cichorium endivia	-	Germany	BCCM/LMG
Pseudomonas chlororaphis	LMG 1245	-	-	-	NT	River clay	Maas river	The Netherlands	BCCM/LMG
	LMG 5004	-	-	-	NT	Contaminate plate	-	-	BCCM/LMG
Pseudomonas entomophila	L48	-	-	-	NT	Fruit flies or decaying fruits	Calvaire	Guadeloupe	P. Cornelis
Pseudomonas extremorientalis	LMG 19695	-	-	-	NT	Drinking water reservoir	Vladivostoc	Russia	LMG
Pseudomonas fluorescens	96.578	-	-	-	NT	Sugar beet rhizosphere	Holeby	Denmark	J. Sorensen
	A1-B	-	-	-	NT	Potato rhizosphere	California	USA	M. Schroth
	A506	-	-	-	NT	Pear phyllosphere	California	USA	S. Lindow
	BL915	-	-	-	NT	Cotton rhizosphere, blackland soil	Hill County	USA	A. Vande Broek
	CC-848406-E	-	-	-	NT	-	-	-	D. Korber
	CHA0	-	-	-	NT	Tobacco rhizosphere	-	Switzerland	G. Défago
	CTS41	-	-	-	NT	Sugar beet rhizosphere	Holeby	Denmark	J. Sorensen
	DR54	-	-	-	NT	Sugar beet rhizosphere	Holeby	Denmark	J. Sorensen
	DSS73	-	-	-	NT	Sugar beet rhizosphere	Holeby	Denmark	J. Sorensen
	F113	-	-	-	NT	Sugarbeet rhizosphere	-	Ireland	F. O'Gara
	LMG 1794	-	-	-	NT	Pre-filter water-works tanks	-	UK	BCCM/LMG
	LMG 5329 t1	-	-	-	NT	Cultivated mushroom	-	-	BCCM/LMG
	M114	-	-	-	NT	Sugarbeet rhizosphere	-	Ireland	F. O'Gara
	NRRL B-15132	-	-	-	NT	Wheat rhizosphere	-	USA	D. Weller
	NRRL B-15134	-	-	-	NT	Wheat rhizosphere	-	USA	D. Weller
	OE 28.3	-	-	-	NT	Wheat rhizosphere	-	Belgium	CMPG
	OE 32.1	-	-	-	NT	Wheat rhizosphere	-	Belgium	CMPG
	OE 36.1	-	-	-	NT	Wheat rhizosphere	-	Belgium	CMPG
	OE 37.2	-	-	-	NT	Wheat rhizosphere	-	Belgium	CMPG
	OE 39.2	-	-	-	NT	Wheat rhizosphere	-	Belgium	CMPG
	OE 39.4	-	-	-	NT	Wheat rhizosphere	-	Belgium	CMPG
	OE 46.1	-	-	-	NT	Maize rhizosphere	-	Belgium	CMPG
	OE 48.2	-	-	-	NT	Maize rhizosphere	-	Belgium	CMPG
	OE 49.2	-	-	-	NT	Maize rhizosphere	-	Belgium	CMPG
	OE 50.2	-	-	-	NT	Maize rhizosphere	-	Belgium	CMPG
	OE 51.3	-	-	-	NT	Maize rhizosphere	-	Belgium	CMPG
	Pf0-1	-	-	-	NT	Soil isolate	Massachusetts	USA	S. Levy
	Pf-5	-	-	-	NT	Soil isolate	Texas	USA	J. Loper
	PGSB7716	-	-	-	NT	Maize rhizosphere	Arras	France	CMPG
	SBW25	-	-	-	NT	Sugarbeet phyllosphere	Oxfordshire	UK	P. Rainey
	SH10-3B	-	-	-	NT	Decaying broccoli	-	Canada	J. Sorensen
	WCS141	-	-	-	NT	Wheat rhizosphere	-	The Netherlands	B.J. Lugtenberg
	WCS365	-	-	-	NT	Potato rhizosphere	-	The Netherlands	B.J. Lugtenberg
	WCS417r	-	-	-	NT	Wheat rhizosphere	-	The Netherlands	B.J. Lugtenberg
Pseudomonas fuscovaginae	HPB2646	-	-	-	NT	-	-	-	H. Maraité
	LMG 2158	-	-	-	NT	Oryza sativa	-	Japan	BCCM/LMG
Pseudomonas marginalis	LMG 2210	-	-	-	NT	Cichorium intybus imported from Belgium	-	USA	BCCM/LMG
Pseudomonas mendocina	LMG 1223	-	-	-	NT	Soil enriched with ethanol as carbon source	-	Argentina	BCCM/LMG
Pseudomonas putida	KT2440	-	-	-	NT	Garden soil	-	Japan	R. Diaz
	LMG2257	-	-	-	NT	Soil by lactate enrichment	-	USA	BCCM/LMG
	OE 47.1	-	-	-	NT	Maize rhizosphere	-	Belgium	CMPG
	OE 53.2	-	-	-	NT	Maize rhizosphere	-	Belgium	CMPG
	OE 55.1	-	-	-	NT	Maize rhizosphere	-	Belgium	CMPG
	OE 55.7	-	-	-	NT	Maize rhizosphere	-	Belgium	CMPG
	OE 56.3	-	-	-	NT	Maize rhizosphere	-	Belgium	CMPG
	W619	-	-	-	NT	Poplar endophyte	-	-	J. Vangronsveld
	WCS358	-	-	-	NT	Wheat rhizosphere	-	The Netherlands	B.J. Lugtenberg
Pseudomonas resinovorans	LMG2274	-	-	-	NT	Soil isolate	-	France	BCCM/LMG
Pseudomonas savastanoi	LMG 17581	-	-	-	NT	Fraxinus excelsior	-	France	BCCM/LMG
	LMG 2209	-	-	-	NT	Olea europaea	-	Yugoslavia	BCCM/LMG
	LMG 5011	-	-	-	NT	Olea europaea	-	Portugal	BCCM/LMG
	LMG 5154	-	-	-	NT	Fraxinus sp.	-	USA	BCCM/LMG
	LMG 5385	-	-	-	NT	Nerium oleander	-	Yugoslavia	BCCM/LMG
	LMG 5386	-	-	-	NT	Nerium oleander	-	USA	BCCM/LMG
	LMG 5387	-	-	-	NT	Ligustrum japonicum	-	Italy	BCCM/LMG
	LMG 5388	-	-	-	NT	Olea europaea	-	Italy	BCCM/LMG
	LMG 5389	-	-	-	NT	Jasminum sp.	-	Greece	BCCM/LMG
	LMG 5484	-	-	-	NT	Olea europaea	-	France	BCCM/LMG
	LMG 5485	-	-	-	NT	Olea europaea	-	USA	BCCM/LMG
	LMG 5486	-	-	-	NT	Nerium oleander	-	USA	BCCM/LMG
	LMG 5487	-	-	-	NT	Fraxinus sp.	-	UK	BCCM/LMG
	LMG 6768	-	-	-	NT	Nerium oleander	-	Spain	BCCM/LMG
	NCPPB 3335	-	-	-	NT	Olea europaea	-	France	NCPPB
Pseudomonas stutzeri	A15	-	-	-	NT	Rhizosphere Oryza sativa	-	China	C.B. You
	CMT.9.A	-	-	-	NT	Rhizosphere Sorghum mutans cv. CSV5	-	India	D. Werner
	LMG 1228	-	-	-	NT	Clinical isolate	-	-	BCCM/LMG
	LMG 11199	-	-	-	NT	Spinal fluid	-	-	BCCM/LMG
Pseudomonas syringae	GR12-2R3	-	-	-	NT	Grass rhizosphere	Arctic region	Canada	R. Lifshitz
Pseudomonas syringae pv. glycinea	LMG 5066	-	-	-	NT	Glycine max cv. Disoy, leaf blight	-	New Zealand	BCCM/LMG
Pseudomonas syringae pv. maculicola	LMG 5295	-	-	-	NT	Raphanus sativus	-	USA	BCCM/LMG
	LMG 5559	-	-	-	NT	Brassica oleracea	-	Zimbabwe	BCCM/LMG
	LMG 5663	-	-	-	NT	Brassica nigra	-	UK	BCCM/LMG
Pseudomonas syringae pv. morsprunorum	LMG 2222	-	-	-	NT	Prunus avium cv. Napoleon, leaf spot	-	UK	BCCM/LMG
Pseudomonas syringae pv. savastanoi	LMG 5390	-	-	-	NT	Nerium oleander	-	New Zealand	BCCM/LMG
Pseudomonas syringae pv. syringae	LMG 1247	-	-	-	NT	Syringa vulgaris	-	UK	BCCM/LMG
Pseudomonas syringae pv. tabaci	LMG 5192	-	-	-	NT	Nicotiana tabacum	-	Malawi	BCCM/LMG
Pseudomonas syringae pv. tomato	DC3000	-	-	-	NT	Tomato isolate	-	Canada	J. Glazebrook
Pseudomonas tolaasii	CH36	-	-	-	NT	Mushroom	-	Belgium	CMPG
	LMG 2338	-	-	-	NT	Cultivated mushroom	-	UK	BCCM/LMG
	LMG 2342	-	-	-	NT	Cultivated mushroom	-	UK	BCCM/LMG
	LMG 2344	-	-	-	NT	Garden pond, sludge	-	Germany	BCCM/LMG
	LMG 2345t1	-	-	-	NT	Cultivated mushroom	-	Italy	BCCM/LMG
	LMG 2346	-	-	-	NT	Cultivated mushroom	-	New Zealand	BCCM/LMG
	LMG 6641	-	-	-	NT	Cultivated mushroom	-	Belgium	BCCM/LMG
	LMG 6654t1	-	-	-	NT	Cultivated mushroom	-	Belgium	BCCM/LMG
Pseudomonas viridiflava	LMG 2352	-	-	-	NT	Phaseolus sp.	-	Switzerland	BCCM/LMG
