# Supplementary material for: O serotype-independent susceptibility of Pseudomonas aeruginosa to lectin-like pyocins
Source: Microbiologyopen. 2014 Sep 16;3(6):875–84. doi: 10.1002/mbo3.210 (PMC4263511; doi:10.1002/mbo3.210)
Supplement: Table S3 — Percentages of pairwise sequence identities between the sequences of prokaryotic tandem-monocot mannose-binding lectin (MMBL) proteins shown in Figure 1A. Strain information is available in the legend of Figure 1. Predicted amino-terminal signal peptide sequences were removed before alignment (names marked with asterisk). Pairs of tandem MMBLs present in a particular strain are marked with extensions (a) and (b). [file mbo30003-0875-sd4.xlsx]

## Sheet: Sheet1
TABLE S3
	Paer C1433	Paer 62	Paer BWHPSA007*	Xaxo 306*	Bcen AU1054*	Psyr 642	Pseu R62	Pseu GM80 (a)	Ppro Pf-5 (a)	Ppro Pf-5 (b)	Pseu GM80 (b)	Psyr DSM50252	Pput BW11M1	Pchl 30-84	Pflu NCIMB 11764
Paer C1433		86.3	27.3	22.5	32.0	28.7	26.6	26.7	28.3	27.6	27.3	29.9	26.8	30.2	31.3
Paer 62	86.3		26.9	22.9	32.0	30.2	27.0	28.6	27.9	27.9	29.2	29.9	26.8	31.3	32.1
Paer BWHPSA007*	27.3	26.9		22.5	25.0	27.3	27.6	28.1	27.4	27.0	28.0	30.0	30.5	30.9	30.2
Xaxo 306*	22.5	22.9	22.5		26.3	24.7	23.6	26.0	26.3	25.1	24.4	24.0	23.3	24.4	24.0
Bcen AU1054*	32.0	32.0	25.0	26.3		29.0	27.3	28.5	25.0	24.3	27.5	26.9	30.3	27.0	26.2
Psyr 642	28.7	30.2	27.3	24.7	29.0		46.5	38.4	44.2	42.8	43.2	36.2	36.5	37.6	36.5
Pseu R62	26.6	27.0	27.6	23.6	27.3	46.5		49.3	44.0	42.6	44.6	46.3	44.0	46.3	44.8
Pseu GM80 (a)	26.7	28.6	28.1	26.0	28.5	38.4	49.3		44.0	43.6	40.5	42.0	39.7	42.3	44.1
Ppro Pf-5 (a)	28.3	27.9	27.4	26.3	25.0	44.2	44.0	44.0		94.3	48.9	44.6	44.8	45.3	46.0
Ppro Pf-5 (b)	27.6	27.9	27.0	25.1	24.3	42.8	42.6	43.6	94.3		50.0	45.7	44.8	47.1	48.2
Pseu GM80 (b)	27.3	29.2	28.0	24.4	27.5	43.2	44.6	40.5	48.9	50.0		69.4	59.9	73.9	72.8
Psyr DSM50252	29.9	29.9	30.0	24.0	26.9	36.2	46.3	42.0	44.6	45.7	69.4		65.0	75.7	76.1
Pput BW11M1	26.8	26.8	30.5	23.3	30.3	36.5	44.0	39.7	44.8	44.8	59.9	65.0		63.2	61.4
Pchl 30-84	30.2	31.3	30.9	24.4	27.0	37.6	46.3	42.3	45.3	47.1	73.9	75.7	63.2		85.1
Pflu NCIMB 11764	31.3	32.1	30.2	24.0	26.2	36.5	44.8	44.1	46.0	48.2	72.8	76.1	61.4	85.1
